# Supplementary material for: Evaluation of sugarcane promising clones based on the morphophysiological traits developed from fuzz
Source: PeerJ. 2023 Jul 10;11:e15646. doi: 10.7717/peerj.15646 (PMC10340094; doi:10.7717/peerj.15646)
Supplement: Supplemental Information 1 [file peerj-11-15646-s001.xlsx]

## Sheet: Chl leaching Assay
Geno	0 min	50 min	100 min	150 min	200 min
CPF-251	0.57403	4.73671	5.65728	9.93603	11.1031
HSF-240	0.44344	4.46691	9.36891	10.7906	12.7275
NS-1	0.4331	4.97154	8.98527	10.8733	8.35724
NS-11	0.31422	5.58722	8.50564	8.47683	7.72681
NS-15	0.71377	6.66913	8.90413	9.04489	7.77035
NS-17	1.21146	5.62321	7.92746	10.5025	11.7079
NS-19	0.23348	3.80656	5.92081	9.25539	8.64004
NS-3	1.5001	7.59702	9.12954	11.7286	12.4913
NS-30	3.48061	7.82112	12.7759	20.2292	24.7309
NS-45	1.96257	6.26087	7.89981	10.6138	11.1829
NS-46a	0.46562	3.83132	5.84643	10.7918	12.7458
NS-46b	0.27415	4.20884	4.94428	7.57515	8.00581
NS-47	0.63122	3.56271	5.6683	8.19707	11.0916
NS-4a	0.45265	7.22093	7.97566	9.76769	7.95149
NS-4b	0.77169	5.67721	7.72236	9.2317	11.6956
NS-5	1.32541	3.93919	4.95528	5.56249	5.06262
NS-50	2.65424	5.13188	7.58798	13.3952	18.7586
NS-54	0.50265	2.69045	4.46156	9.11663	10.1711
NS-55	0.34576	3.14486	6.22943	7.83626	9.93011
NS-6	0.30735	4.79443	6.96741	8.04534	6.35929
NS-63	3.65946	5.92741	8.72108	13.9492	17.4254
NS-64	1.20942	5.75119	8.96194	11.0437	12.3858
NS-68	1.4397	4.5581	7.21932	8.68035	10.1566
NS-7	0.59843	5.85965	8.48922	9.42739	7.84916
NS-70	2.02795	4.26018	6.3223	9.65105	11.288
NS-72	4.15266	5.55638	11.3075	16.0036	18.986
NS-74	1.25505	4.98473	8.1013	12.5232	13.8757
NS-75	3.94879	6.58484	10.0523	15.3041	18.1688
NS-77	2.96166	4.14189	7.12295	10.6954	12.2505
NS-8	0.99012	4.14155	4.85951	6.27342	6.97744
NS-9	0.44351	5.71131	7.69411	8.21431	6.75165

## Sheet: Replicated
			R1											R2									SE
Genotype	B (%)	CD (mm)	TN	PH (cm)	CL (cm)	IND (cm)	Chl a (mg/g FW)	Chl b (mg/g FW)	T. Chl (mg/g FW)		Genotype	B (%)	CD (mm)	TN	PH (cm)	CL (cm)	IND (cm)	Chl a (mg/g FW)	Chl b (mg/g FW)	T. Chl (mg/g FW)		Genotype	B (%)	CD (mm)	TN	PH (cm)	CL (cm)	IND (cm)	Chl a (mg/g FW)	Chl b (mg/g FW)	T. Chl (mg/g FW)
CPF-251	21.4	26.95	9	420.624	259.08	10.2	5.84	4.77	10.61		CPF-251	20.2	25.34	9	438.912	280.416	11.3	5.7	4.68	9.97		CPF-251	0.6	0.805	0	9.144	10.668	0.55	0.07	0.045	0.32
HSF240	17.8	26.38	7	390.144	231.648	11.5	6.26	5.86	12.12		HSF240	18.6	23.15	8	414.528	252.984	12.7	6.12	5.77	11.98		HSF240	0.4	1.615	0.5	12.192	10.668	0.6	0.07	0.045	0.07
NS-1	19.2	31.05	18	335.28	179.832	8.5	4.7	3.43	8.13		NS-1	17.8	27.51	17	329.184	164.592	13.5	4.56	3.34	7.65		NS-1	0.7	1.77	0.5	3.048	7.62	2.5	0.07	0.045	0.24
NS-11	17.4	28.77	5	384.048	216.408	9.8	4.36	2.75	7.11		NS-11	18	25.19	6	381	210.312	10.3	4.22	2.66	7.13		NS-11	0.3	1.79	0.5	1.524	3.048	0.25	0.07	0.045	0.01
NS-15	17.4	31.05	11	420.624	213.36	12.5	4.69	2.86	7.55		NS-15	18	28.87	11	390.144	210.312	12	4.55	2.77	7.23		NS-15	0.3	1.09	0	15.24	1.524	0.25	0.07	0.045	0.16
NS-17	19.2	25.3	5	365.76	173.736	17.5	5.81	5.32	11.13		NS-17	18.2	25.26	6	337.414	204.216	17	5.67	5.23	10.89		NS-17	0.5	0.02	0.5	14.1732	15.24	0.25	0.07	0.045	0.12
NS-19	21	30.17	13	277.368	131.064	9	4.49	3.83	8.32		NS-19	19.2	29.81	12	277.368	121.92	10.2	4.35	3.74	7.89		NS-19	0.9	0.18	0.5	0	4.572	0.6	0.07	0.045	0.215
NS-3	17.4	21.81	15	396.24	182.88	11	6.28	5.69	11.97		NS-3	15.8	22.47	13	408.432	182.88	9.5	6.14	5.6	11.1		NS-3	0.8	0.33	1	6.096	0	0.75	0.07	0.045	0.435
NS-30	18.2	26.5	17	384.048	185.928	16.5	13.9	9.96	23.86		NS-30	19	25.53	18	338.328	167.64	16	13.76	9.87	23.77		NS-30	0.4	0.485	0.5	22.86	9.144	0.25	0.07	0.045	0.045
NS-45	16	31.41	5	393.192	240.792	12	5.38	5.39	10.77		NS-45	17	29.28	4	408.432	246.888	9.5	5.24	5.3	10.44		NS-45	0.5	1.065	0.5	7.62	3.048	1.25	0.07	0.045	0.165
NS-46a	20	39.38	9	414.528	204.216	13	7.18	4.93	12.11		NS-46a	18.6	34.38	10	399.288	198.12	11.5	7.04	4.84	11.93		NS-46a	0.7	2.5	0.5	7.62	3.048	0.75	0.07	0.045	0.09
NS-46b	19.4	29.75	8	396.24	216.408	13	3.95	3.5	7.45		NS-46b	20.6	30.01	7	411.48	195.072	16	3.81	3.41	7.67		NS-46b	0.6	0.13	0.5	7.62	10.668	1.5	0.07	0.045	0.11
NS-47	19.4	28.91	5	365.76	182.88	9.7	6.46	4.01	10.47		NS-47	19.4	28.17	6	381	155.753	10.3	6.32	3.92	10.23		NS-47	0	0.37	0.5	7.62	13.5636	0.3	0.07	0.045	0.12
NS-4a	12	31.54	13	420.624	228.6	15	4.39	3.23	7.62		NS-4a	16.4	29.52	11	365.76	179.832	15	4.25	3.14	7.22		NS-4a	2.2	1.01	1	27.432	24.384	0	0.07	0.045	0.2
NS-4b	19.6	30.51	15	402.336	222.504	18	6.12	5.32	11.44		NS-4b	19.8	31.42	14	432.816	216.408	15	5.98	5.23	11.65		NS-4b	0.1	0.455	0.5	15.24	3.048	1.5	0.07	0.045	0.105
NS-5	21	31.13	7	411.48	231.648	16	2.75	1.71	4.46		NS-5	21.2	31.69	8	417.576	228.6	14.5	2.61	1.62	4.23		NS-5	0.1	0.28	0.5	3.048	1.524	0.75	0.07	0.045	0.115
NS-50	18.8	31.4	10	429.768	243.84	11.4	10.12	7.65	17.77		NS-50	19.6	26.85	10	423.672	214.274	10.3	9.98	7.56	17.91		NS-50	0.4	2.275	0	3.048	14.7828	0.55	0.07	0.045	0.07
NS-54	18	25	3	350.52	182.88	11.5	5.27	4.29	9.56		NS-54	17	26.19	4	411.48	237.744	11.5	5.13	4.2	9.33		NS-54	0.5	0.595	0.5	30.48	27.432	0	0.07	0.045	0.115
NS-55	17.2	23.86	14	405.384	207.264	13	4.35	4.87	9.22		NS-55	14.9	25.4	12	402.336	198.12	15	4.21	4.78	9.34		NS-55	1.15	0.77	1	1.524	4.572	1	0.07	0.045	0.06
NS-6	18	21.08	33	429.768	256.032	14	3.57	2.5	6.07		NS-6	18.6	21.46	30	420.624	246.888	17	3.43	2.41	5.53		NS-6	0.3	0.19	1.5	4.572	4.572	1.5	0.07	0.045	0.27
NS-63	18.8	27.13	4	399.288	213.36	14.2	9.04	7.21	16.25		NS-63	19.2	25.05	5	365.76	225.552	12.7	8.9	7.12	16.62		NS-63	0.2	1.04	0.5	16.764	6.096	0.75	0.07	0.045	0.185
NS-64	19.2	22.2	13	417.576	213.36	18	6.25	5.51	11.76		NS-64	19	20.88	12	423.672	207.264	16	6.11	5.42	11.65		NS-64	0.1	0.66	0.5	3.048	3.048	1	0.07	0.045	0.055
NS-68	19.8	26.52	9	411.48	219.456	13	4.87	4.74	9.61		NS-68	19.6	26.59	8	402.336	213.36	16	4.73	4.65	9.46		NS-68	0.1	0.035	0.5	4.572	3.048	1.5	0.07	0.045	0.075
NS-7	18	28.17	3	341.376	182.88	8	4.3	3.21	7.51		NS-7	17.6	30.27	4	365.76	173.736	9.5	4.16	3.12	7.13		NS-7	0.2	1.05	0.5	12.192	4.572	0.75	0.07	0.045	0.19
NS-70	16.8	28.91	6	377.952	182.88	11	5.79	5.07	10.86		NS-70	16.4	28.52	7	371.856	173.736	10	5.65	4.98	10.58		NS-70	0.2	0.195	0.5	3.048	4.572	0.5	0.07	0.045	0.14
NS-72	17.6	29.31	14	414.528	219.456	15.4	10.39	7.86	18.25		NS-72	17	29.6	12	396.24	222.504	14	10.25	7.77	18.22		NS-72	0.3	0.145	1	9.144	1.524	0.7	0.07	0.045	0.015
NS-74	17.8	29.56	10	274.32	143.256	8.8	7.27	5.98	13.25		NS-74	18	28.7	11	277.368	158.496	9.8	7.13	5.89	13.34		NS-74	0.1	0.43	0.5	1.524	7.62	0.5	0.07	0.045	0.045
NS-75	19	23.2	8	396.24	231.648	17	9.92	7.65	17.57		NS-75	19.2	23.47	8	274.32	262.128	15	9.78	7.56	17.22		NS-75	0.1	0.135	0	60.96	15.24	1	0.07	0.045	0.175
NS-77	18.8	25.96	15	420.624	204.216	15	6.59	5.29	11.88		NS-77	18.6	27.9	13	402.336	198.12	16	6.45	5.2	11.65		NS-77	0.1	0.97	1	9.144	3.048	0.5	0.07	0.045	0.115
NS-8	16.6	27.23	9	341.376	231.648	10.7	3.1	3.38	6.48		NS-8	17.4	30.9	8	377.952	249.936	11.4	2.96	3.32	6.12		NS-8	0.4	1.835	0.5	18.288	9.144	0.35	0.07	0.03	0.18
NS-9	16	26.97	9	402.336	271.272	11.9	2.9	3.36	6.26		NS-9	13.8	28.65	9	368.808	295.656	13.2	2.76	3.39	6.17		NS-9	1.1	0.84	0	16.764	12.192	0.65	0.07	0.015	0.045

## Sheet: Summary Statistics
B (%)		CD (mm)		TN		PH (cm)		CL (cm)		IND (cm)		Chl a (mg/g FW)		Chl b (mg/g FW)		T. Chl (mg/g FW)
Mean	18.2339	Mean	27.6635	Mean	10.2419	Mean	383.984	Mean	209.643	Mean	12.8677	Mean	5.96504	Mean	4.84481	Mean	10.8098
Standard Error	0.286182	Standard Error	0.588596	Standard Error	0.988338	Standard Error	6.95511	Standard Error	6.08245	Standard Error	0.460543	Standard Error	0.466664	Standard Error	0.332374	Standard Error	0.787017
Median	18.5	Median	28.54	Median	9	Median	400.812	Median	210.312	Median	12.25	Median	5.74758	Median	4.83395	Median	10.4831
Mode	17.7	Mode	#N/A	Mode	7.5	Mode	402.336	Mode	201.168	Mode	10.75	Mode	#N/A	Mode	#N/A	Mode	#N/A
Standard Deviation	1.59339	Standard Deviation	3.27716	Standard Deviation	5.50283	Standard Deviation	38.7244	Standard Deviation	33.8657	Standard Deviation	2.56419	Standard Deviation	2.59827	Standard Deviation	1.85058	Standard Deviation	4.38192
Sample Variance	2.5389	Sample Variance	10.7398	Sample Variance	30.2812	Sample Variance	1499.58	Sample Variance	1146.88	Sample Variance	6.57509	Sample Variance	6.75102	Sample Variance	3.42465	Sample Variance	19.2013
Kurtosis	0.373605	Kurtosis	1.0369	Kurtosis	6.3969	Kurtosis	2.07301	Kurtosis	0.380047	Kurtosis	-1.35236	Kurtosis	2.10533	Kurtosis	0.734623	Kurtosis	1.64481
Skewness	-0.582074	Skewness	0.147066	Skewness	1.96171	Skewness	-1.45013	Skewness	-0.14108	Skewness	0.164235	Skewness	1.35986	Skewness	0.804166	Skewness	1.20962
Range	6.9	Range	15.61	Range	28	Range	153.924	Range	156.972	Range	8.5	Range	11.4871	Range	8.34247	Range	19.6683
Minimum	14.2	Minimum	21.27	Minimum	3.5	Minimum	275.844	Minimum	126.492	Minimum	8.75	Minimum	2.63735	Minimum	1.64398	Minimum	4.44262
Maximum	21.1	Maximum	36.88	Maximum	31.5	Maximum	429.768	Maximum	283.464	Maximum	17.25	Maximum	14.1245	Maximum	9.98645	Maximum	24.1109
Sum	565.25	Sum	857.57	Sum	317.5	Sum	11903.5	Sum	6498.95	Sum	398.9	Sum	184.916	Sum	150.189	Sum	335.105
Count	31	Count	31	Count	31	Count	31	Count	31	Count	31	Count	31	Count	31	Count	31
Largest(1)	21.1	Largest(1)	36.88	Largest(1)	31.5	Largest(1)	429.768	Largest(1)	283.464	Largest(1)	17.25	Largest(1)	14.1245	Largest(1)	9.98645	Largest(1)	24.1109
Smallest(1)	14.2	Smallest(1)	21.27	Smallest(1)	3.5	Smallest(1)	275.844	Smallest(1)	126.492	Smallest(1)	8.75	Smallest(1)	2.63735	Smallest(1)	1.64398	Smallest(1)	4.44262
Confidence Level(95.0%)	0.584461	Confidence Level(95.0%)	1.20207	Confidence Level(95.0%)	2.01846	Confidence Level(95.0%)	14.2042	Confidence Level(95.0%)	12.422	Confidence Level(95.0%)	0.940554	Confidence Level(95.0%)	0.953054	Confidence Level(95.0%)	0.678799	Confidence Level(95.0%)	1.6073
	Traits	Maximum	Minimum	Mean	Variance	SD
	PH	429.768	275.844	383.984	1499.58	38.7244
	CL	283.464	126.492	209.643	1146.88	33.8657
	IL	17.25	8.75	12.8677	6.57509	2.56419
	TN	31.5	3.5	10.2419	30.2812	5.50283
	B	21.1	14.2	18.2339	2.5389	1.59339
	CD	36.88	21.27	27.6635	10.7398	3.27716
	Chl. a	14.1245	2.63735	5.96504	6.75102	2.59827
	Chl. b	9.98645	1.64398	4.84481	3.42465	1.85058
	T. Chl	24.1109	4.44262	10.8098	19.2013	4.38192

## Sheet: mean data
Genotype	B (%)	CD (mm)	TN	PH (cm)	CL (cm)	IND (cm)	Chl a (mg/g FW)	Chl b (mg/g FW)	T. Chl (mg/g FW)
CPF-251	20.8	26.145	9	429.768	269.748	10.75	5.74758	4.73548	10.4831
HSF240	18.2	24.765	7.5	402.336	242.316	12.1	6.26828	5.83926	12.1075
NS-1	18.5	29.28	17.5	332.232	172.212	11	4.50171	3.23553	7.73724
NS-11	17.7	26.98	5.5	382.524	213.36	10.05	4.30867	2.79814	7.10681
NS-15	17.7	29.96	11	405.384	211.836	12.25	4.43694	2.71341	7.15035
NS-17	18.7	25.28	5.5	351.587	188.976	17.25	5.88982	5.19806	11.0879
NS-19	20.1	29.99	12.5	277.368	126.492	9.6	4.29216	3.72788	8.02004
NS-3	16.6	22.14	14	402.336	182.88	10.25	6.20605	5.66522	11.8713
NS-30	18.6	26.015	17.5	361.188	176.784	16.25	14.1245	9.98645	24.1109
NS-45	16.5	30.345	4.5	400.812	243.84	10.75	5.32594	5.23699	10.5629
NS-46a	19.3	36.88	9.5	406.908	201.168	12.25	7.2919	4.83395	12.1258
NS-46b	20	29.88	7.5	403.86	205.74	14.5	3.94418	3.44163	7.38581
NS-47	19.4	28.54	5.5	373.38	169.316	10	6.4918	3.97978	10.4716
NS-4a	14.2	30.53	12	393.192	204.216	15	4.16008	3.17141	7.33149
NS-4b	19.7	30.965	14.5	417.576	219.456	16.5	5.78822	5.28737	11.0756
NS-5	21.1	31.41	7.5	414.528	230.124	15.25	2.79864	1.64398	4.44262
NS-50	19.2	29.125	10	426.72	229.057	10.85	10.5177	7.62088	18.1386
NS-54	17.5	25.595	3.5	381	210.312	11.5	5.27133	4.27977	9.5511
NS-55	16.05	24.63	13	403.86	202.692	14	4.41662	4.89349	9.31011
NS-6	18.3	21.27	31.5	425.196	251.46	15.5	3.22282	2.51647	5.73929
NS-63	19	26.09	4.5	382.524	219.456	13.45	9.44328	7.36211	16.8054
NS-64	19.1	21.54	12.5	420.624	210.312	17	6.2632	5.50263	11.7658
NS-68	19.7	26.555	8.5	406.908	216.408	14.5	4.83318	4.70342	9.5366
NS-7	17.8	29.22	3.5	353.568	178.308	8.75	4.03943	3.18973	7.22916
NS-70	16.6	28.715	6.5	374.904	178.308	10.5	5.76536	4.90265	10.668
NS-72	17.3	29.455	13	405.384	220.98	14.7	10.3742	7.99186	18.3661
NS-74	17.9	29.13	10.5	275.844	150.876	9.3	7.2538	6.00185	13.2556
NS-75	19.1	23.335	8	335.28	246.888	16	9.90048	7.64836	17.5488
NS-77	18.7	26.93	14	411.48	201.168	15.5	6.52863	5.10188	11.6305
NS-8	17	29.065	8.5	359.664	240.792	11.05	2.8723	3.48514	6.35744
NS-9	14.9	27.81	9	385.572	283.464	12.55	2.63735	3.4943	6.13165

## Sheet: Graphs
Genotype	B (%)		Genotype	CD (mm)		Genotype	TN		Genotype	PH (cm)		Genotype	CL (cm)		Genotype	IL (cm)		Genotype	Chl a (mg/g FW)		Genotype	Chl b (mg/g FW)		Genotype	T. Chl (mg/g FW)
CPF-251	20.8	0.6	CPF-251	26.145	0.805	CPF-251	9	0	CPF-251	429.768	9.144	CPF-251	269.748	10.668	CPF-251	10.75	0.55	CPF-251	5.74758	0.07	CPF-251	4.73548	0.045	CPF-251	10.4831	0.32
HSF240	18.2	0.4	HSF240	24.765	1.615	HSF240	7.5	0.5	HSF240	402.336	12.192	HSF240	242.316	10.668	HSF240	12.1	0.6	HSF240	6.26828	0.07	HSF240	5.83926	0.045	HSF240	12.1075	0.07
NS-1	18.5	0.7	NS-1	29.28	1.77	NS-1	17.5	0.5	NS-1	332.232	3.048	NS-1	172.212	7.62	NS-1	11	2.5	NS-1	4.50171	0.07	NS-1	3.23553	0.045	NS-1	7.73724	0.24
NS-11	17.7	0.3	NS-11	26.98	1.79	NS-11	5.5	0.5	NS-11	382.524	1.524	NS-11	213.36	3.048	NS-11	10.05	0.25	NS-11	4.30867	0.07	NS-11	2.79814	0.045	NS-11	7.10681	0.01
NS-15	17.7	0.3	NS-15	29.96	1.09	NS-15	11	0	NS-15	405.384	15.24	NS-15	211.836	1.524	NS-15	12.25	0.25	NS-15	4.43694	0.07	NS-15	2.71341	0.045	NS-15	7.15035	0.16
NS-17	18.7	0.5	NS-17	25.28	0.02	NS-17	5.5	0.5	NS-17	351.587	14.1732	NS-17	188.976	15.24	NS-17	17.25	0.25	NS-17	5.88982	0.07	NS-17	5.19806	0.045	NS-17	11.0879	0.12
NS-19	20.1	0.9	NS-19	29.99	0.18	NS-19	12.5	0.5	NS-19	277.368	0	NS-19	126.492	4.572	NS-19	9.6	0.6	NS-19	4.29216	0.07	NS-19	3.72788	0.045	NS-19	8.02004	0.215
NS-3	16.6	0.8	NS-3	22.14	0.33	NS-3	14	1	NS-3	402.336	6.096	NS-3	182.88	0	NS-3	10.25	0.75	NS-3	6.20605	0.07	NS-3	5.66522	0.045	NS-3	11.8713	0.435
NS-30	18.6	0.4	NS-30	26.015	0.485	NS-30	17.5	0.5	NS-30	361.188	22.86	NS-30	176.784	9.144	NS-30	16.25	0.25	NS-30	14.1245	0.07	NS-30	9.98645	0.045	NS-30	24.1109	0.045
NS-45	16.5	0.5	NS-45	30.345	1.065	NS-45	4.5	0.5	NS-45	400.812	7.62	NS-45	243.84	3.048	NS-45	10.75	1.25	NS-45	5.32594	0.07	NS-45	5.23699	0.045	NS-45	10.5629	0.165
NS-46a	19.3	0.7	NS-46a	36.88	2.5	NS-46a	9.5	0.5	NS-46a	406.908	7.62	NS-46a	201.168	3.048	NS-46a	12.25	0.75	NS-46a	7.2919	0.07	NS-46a	4.83395	0.045	NS-46a	12.1258	0.09
NS-46b	20	0.6	NS-46b	29.88	0.13	NS-46b	7.5	0.5	NS-46b	403.86	7.62	NS-46b	205.74	10.668	NS-46b	14.5	1.5	NS-46b	3.94418	0.07	NS-46b	3.44163	0.045	NS-46b	7.38581	0.11
NS-47	19.4	0	NS-47	28.54	0.37	NS-47	5.5	0.5	NS-47	373.38	7.62	NS-47	169.316	13.5636	NS-47	10	0.3	NS-47	6.4918	0.07	NS-47	3.97978	0.045	NS-47	10.4716	0.12
NS-4a	14.2	2.2	NS-4a	30.53	1.01	NS-4a	12	1	NS-4a	393.192	27.432	NS-4a	204.216	24.384	NS-4a	15	0	NS-4a	4.16008	0.07	NS-4a	3.17141	0.045	NS-4a	7.33149	0.2
NS-4b	19.7	0.1	NS-4b	30.965	0.455	NS-4b	14.5	0.5	NS-4b	417.576	15.24	NS-4b	219.456	3.048	NS-4b	16.5	1.5	NS-4b	5.78822	0.07	NS-4b	5.28737	0.045	NS-4b	11.0756	0.105
NS-5	21.1	0.1	NS-5	31.41	0.28	NS-5	7.5	0.5	NS-5	414.528	3.048	NS-5	230.124	1.524	NS-5	15.25	0.75	NS-5	2.79864	0.07	NS-5	1.64398	0.045	NS-5	4.44262	0.115
NS-50	19.2	0.4	NS-50	29.125	2.275	NS-50	10	0	NS-50	426.72	3.048	NS-50	229.057	14.7828	NS-50	10.85	0.55	NS-50	10.5177	0.07	NS-50	7.62088	0.045	NS-50	18.1386	0.07
NS-54	17.5	0.5	NS-54	25.595	0.595	NS-54	3.5	0.5	NS-54	381	30.48	NS-54	210.312	27.432	NS-54	11.5	0	NS-54	5.27133	0.07	NS-54	4.27977	0.045	NS-54	9.5511	0.115
NS-55	16.05	1.15	NS-55	24.63	0.77	NS-55	13	1	NS-55	403.86	1.524	NS-55	202.692	4.572	NS-55	14	1	NS-55	4.41662	0.07	NS-55	4.89349	0.045	NS-55	9.31011	0.06
NS-6	18.3	0.3	NS-6	21.27	0.19	NS-6	31.5	1.5	NS-6	425.196	4.572	NS-6	251.46	4.572	NS-6	15.5	1.5	NS-6	3.22282	0.07	NS-6	2.51647	0.045	NS-6	5.73929	0.27
NS-63	19	0.2	NS-63	26.09	1.04	NS-63	4.5	0.5	NS-63	382.524	16.764	NS-63	219.456	6.096	NS-63	13.45	0.75	NS-63	9.44328	0.07	NS-63	7.36211	0.045	NS-63	16.8054	0.185
NS-64	19.1	0.1	NS-64	21.54	0.66	NS-64	12.5	0.5	NS-64	420.624	3.048	NS-64	210.312	3.048	NS-64	17	1	NS-64	6.2632	0.07	NS-64	5.50263	0.045	NS-64	11.7658	0.055
NS-68	19.7	0.1	NS-68	26.555	0.035	NS-68	8.5	0.5	NS-68	406.908	4.572	NS-68	216.408	3.048	NS-68	14.5	1.5	NS-68	4.83318	0.07	NS-68	4.70342	0.045	NS-68	9.5366	0.075
NS-7	17.8	0.2	NS-7	29.22	1.05	NS-7	3.5	0.5	NS-7	353.568	12.192	NS-7	178.308	4.572	NS-7	8.75	0.75	NS-7	4.03943	0.07	NS-7	3.18973	0.045	NS-7	7.22916	0.19
NS-70	16.6	0.2	NS-70	28.715	0.195	NS-70	6.5	0.5	NS-70	374.904	3.048	NS-70	178.308	4.572	NS-70	10.5	0.5	NS-70	5.76536	0.07	NS-70	4.90265	0.045	NS-70	10.668	0.14
NS-72	17.3	0.3	NS-72	29.455	0.145	NS-72	13	1	NS-72	405.384	9.144	NS-72	220.98	1.524	NS-72	14.7	0.7	NS-72	10.3742	0.07	NS-72	7.99186	0.045	NS-72	18.3661	0.015
NS-74	17.9	0.1	NS-74	29.13	0.43	NS-74	10.5	0.5	NS-74	275.844	1.524	NS-74	150.876	7.62	NS-74	9.3	0.5	NS-74	7.2538	0.07	NS-74	6.00185	0.045	NS-74	13.2556	0.045
NS-75	19.1	0.1	NS-75	23.335	0.135	NS-75	8	0	NS-75	335.28	60.96	NS-75	246.888	15.24	NS-75	16	1	NS-75	9.90048	0.07	NS-75	7.64836	0.045	NS-75	17.5488	0.175
NS-77	18.7	0.1	NS-77	26.93	0.97	NS-77	14	1	NS-77	411.48	9.144	NS-77	201.168	3.048	NS-77	15.5	0.5	NS-77	6.52863	0.07	NS-77	5.10188	0.045	NS-77	11.6305	0.115
NS-8	17	0.4	NS-8	29.065	1.835	NS-8	8.5	0.5	NS-8	359.664	18.288	NS-8	240.792	9.144	NS-8	11.05	0.35	NS-8	2.8723	0.07	NS-8	3.48514	0.03	NS-8	6.35744	0.18
NS-9	14.9	1.1	NS-9	27.81	0.84	NS-9	9	0	NS-9	385.572	16.764	NS-9	283.464	12.192	NS-9	12.55	0.65	NS-9	2.63735	0.07	NS-9	3.4943	0.015	NS-9	6.13165	0.045

## Sheet: AHC_HID
8.54688	63.741	1	0					1.875	63.741	1	25
2.25	63.741	2	0					1	63.741	2	25
2.25	10.0087	3	0					1	0	3	25
1	10.0087	4	0					1	63.741	4	25
1	0	5	0					2.75	63.741
1	10.0087	6	0					2.75	36.8143
3.5	10.0087	7	0					2	36.8143
3.5	6.10306	8	0					2	0
2.5	6.10306	9	0					2	36.8143
2.5	2.16619	10	0					3.5	36.8143
2	2.16619	11	0					3.5	28.2845
2	0	12	0					3	28.2845
2	2.16619	13	0					3	0
3	2.16619	14	0					3	28.2845
3	0	15	0					4	28.2845
3	2.16619	16	0					4	0
2.5	2.16619	17	0					4	28.2845
2.5	6.10306	18	0					3.5	28.2845
4.5	6.10306	19	0					3.5	36.8143
4.5	2.19498	20	0					2.75	36.8143
4	2.19498	21	0					2.75	63.741
4	0	22	0					1.875	63.741
4	2.19498	23	0
5	2.19498	24	0
5	0	25	0
5	2.19498	26	0
4.5	2.19498	27	0
4.5	6.10306	28	0
3.5	6.10306	29	0
3.5	10.0087	30	0
2.25	10.0087	31	0
2.25	63.741
14.8438	63.741
14.8438	36.8143
7.8125	36.8143
7.8125	22.8375
6	22.8375
6	0
6	22.8375
9.625	22.8375
9.625	11.4878
7.5	11.4878
7.5	7.68457
7	7.68457
7	0
7	7.68457
8	7.68457
8	0
8	7.68457
7.5	7.68457
7.5	11.4878
11.75	11.4878
11.75	8.57
9.5	8.57
9.5	2.44134
9	2.44134
9	0
9	2.44134
10	2.44134
10	0
10	2.44134
9.5	2.44134
9.5	8.57
14	8.57
14	5.57392
12.5	5.57392
12.5	3.17161
11.5	3.17161
11.5	1.01309
11	1.01309
11	0
11	1.01309
12	1.01309
12	0
12	1.01309
11.5	1.01309
11.5	3.17161
13.5	3.17161
13.5	1.24694
13	1.24694
13	0
13	1.24694
14	1.24694
14	0
14	1.24694
13.5	1.24694
13.5	3.17161
12.5	3.17161
12.5	5.57392
15.5	5.57392
15.5	3.32
15	3.32
15	0
15	3.32
16	3.32
16	0
16	3.32
15.5	3.32
15.5	5.57392
14	5.57392
14	8.57
11.75	8.57
11.75	11.4878
9.625	11.4878
9.625	22.8375
7.8125	22.8375
7.8125	36.8143
21.875	36.8143
21.875	28.2845
17.75	28.2845
17.75	4.49796
17	4.49796
17	0
17	4.49796
18.5	4.49796
18.5	3.04513
18	3.04513
18	0
18	3.04513
19	3.04513
19	0
19	3.04513
18.5	3.04513
18.5	4.49796
17.75	4.49796
17.75	28.2845
26	28.2845
26	12.3602
22.5	12.3602
22.5	5.81923
20.75	5.81923
20.75	1.81571
20	1.81571
20	0
20	1.81571
21.5	1.81571
21.5	1.68699
21	1.68699
21	0
21	1.68699
22	1.68699
22	0
22	1.68699
21.5	1.68699
21.5	1.81571
20.75	1.81571
20.75	5.81923
24.25	5.81923
24.25	2.95059
23	2.95059
23	0
23	2.95059
25.5	2.95059
25.5	2.57945
24.5	2.57945
24.5	0.872654
24	0.872654
24	0
24	0.872654
25	0.872654
25	0
25	0.872654
24.5	0.872654
24.5	2.57945
26.5	2.57945
26.5	1.69363
26	1.69363
26	0
26	1.69363
27	1.69363
27	0
27	1.69363
26.5	1.69363
26.5	2.57945
25.5	2.57945
25.5	2.95059
24.25	2.95059
24.25	5.81923
22.5	5.81923
22.5	12.3602
29.5	12.3602
29.5	9.89029
28.5	9.89029
28.5	2.10093
28	2.10093
28	0
28	2.10093
29	2.10093
29	0
29	2.10093
28.5	2.10093
28.5	9.89029
30.5	9.89029
30.5	4.02776
30	4.02776
30	0
30	4.02776
31	4.02776
31	0
31	4.02776
30.5	4.02776
30.5	9.89029
29.5	9.89029
29.5	12.3602
26	12.3602
26	28.2845
21.875	28.2845
21.875	36.8143
14.8438	36.8143
14.8438	63.741
8.54688	63.741

## Sheet: AHC
	XLSTAT 2019.2.2.59614 - Agglomerative hierarchical clustering (AHC) - Start time: 6/28/2022 at 3:00:19 PM / End time: 6/28/2022 at 3:00:20 PM / Microsoft Excel 16.015225
	Observations/variables table: Workbook = Bilal data.xlsx / Sheet = mean data / Range = 'mean data'!$B:$J / 31 rows and 9 columns
	Row labels: Workbook = Bilal data.xlsx / Sheet = mean data / Range = 'mean data'!$A:$A / 31 rows and 1 column
	Cluster rows
	Dissimilarity: Euclidean distance
	Agglomeration method: Ward's method
	Center: Yes
	Reduce: Yes
	Truncation: Automatic - Entropy
	Summary statistics:
	Variable	Observations	Obs. with missing data	Obs. without missing data	Minimum	Maximum	Mean	Std. deviation
	B (%)	31	0	31	14.2	21.1	18.2339	1.59339
	CD (mm)	31	0	31	21.27	36.88	27.6635	3.27716
	TN	31	0	31	3.5	31.5	10.2419	5.50283
	PH (cm)	31	0	31	275.844	429.768	383.984	38.7244
	CL (cm)	31	0	31	126.492	283.464	209.643	33.8657
	IND (cm)	31	0	31	8.75	17.25	12.8677	2.56419
	Chl a (mg/g FW)	31	0	31	2.63735	14.1245	5.96504	2.59827
	Chl b (mg/g FW)	31	0	31	1.64398	9.98645	4.84481	1.85058
	T. Chl (mg/g FW)	31	0	31	4.44262	24.1109	10.8098	4.38192
	Proximity matrix (Euclidean distance):
		CPF-251	HSF240	NS-1	NS-11	NS-15	NS-17	NS-19	NS-3	NS-30	NS-45	NS-46a	NS-46b	NS-47	NS-4a	NS-4b	NS-5	NS-50	NS-54	NS-55	NS-6	NS-63	NS-64	NS-68	NS-7	NS-70	NS-72	NS-74	NS-75	NS-77	NS-8	NS-9
	CPF-251	0	2.20968	4.61655	3.25365	3.31092	4.29954	6.04016	4.09516	6.90538	3.29217	4.11253	3.04206	3.6	5.31349	3.32854	3.6433	3.48904	3.19494	3.9931	5.35574	3.58707	3.59044	2.37472	4.3447	4.13358	4.55193	5.81903	4.48778	3.25169	3.61652	4.33555
	HSF240	2.20968	0	4.05203	2.62509	2.90952	2.94664	5.53188	2.58035	5.71595	2.23095	4.02728	3.06531	3.0098	4.07313	3.13323	4.37539	2.94171	1.79851	2.4326	5.39003	2.24212	2.63059	1.92843	3.65098	2.71277	3.26917	4.63461	3.20929	2.32401	2.95876	3.5128
	NS-1	4.61655	4.05203	0	2.98033	2.63887	3.83296	2.46785	3.61655	6.83758	4.07034	3.91579	3.24832	2.74804	3.77608	3.81937	4.27898	5.23817	3.4056	3.4028	5.23283	4.90355	4.61544	3.46879	2.796	2.86838	5.15371	3.10826	5.48643	3.36875	2.94604	4.62763
	NS-11	3.25365	2.62509	2.98033	0	1.70795	3.54704	4.36012	3.19959	7.54295	2.29659	3.97054	2.55134	2.19448	3.36386	3.98271	3.55661	4.73691	1.3211	2.78504	5.72663	4.17723	4.15935	2.59115	1.59592	2.04909	5.10951	4.31296	5.21994	3.36626	1.58883	3.06649
	NS-15	3.31092	2.90952	2.63887	1.70795	0	3.54159	4.58621	3.4615	7.23184	2.41011	3.07438	1.86717	2.65001	2.50249	2.82461	2.82542	4.54334	2.29155	2.4537	4.96206	4.3533	3.8615	2.26436	2.57608	2.37916	4.59491	4.7028	5.36726	2.57597	1.84045	3.01848
	NS-17	4.29954	2.94664	3.83296	3.54704	3.54159	0	4.6833	3.78863	5.54303	3.88023	4.42244	2.85669	3.21517	4.05484	3.14347	4.24614	4.5841	2.67146	2.9612	6.0009	2.95201	2.57682	2.24762	3.9303	3.20889	4.01014	4.22737	3.2048	2.38861	3.79094	4.7219
	NS-19	6.04016	5.53188	2.46785	4.36012	4.58621	4.6833	0	5.12824	7.48608	5.54615	4.9657	4.54872	3.29026	5.70193	5.44951	5.51696	6.35441	4.61799	5.32039	7.39125	5.74254	6.1162	4.90126	3.35608	4.00786	6.49266	2.62254	6.33776	5.08328	4.59134	6.53607
	NS-3	4.09516	2.58035	3.61655	3.19959	3.4615	3.78863	5.12824	0	5.70589	3.57631	5.00639	4.24031	3.31065	4.04335	4.29043	5.704	3.99506	2.69054	2.04984	5.11226	3.65356	3.22289	3.34267	3.79853	2.5858	3.98032	4.19706	4.49797	2.91955	3.79216	4.44399
	NS-30	6.90538	5.71595	6.83758	7.54295	7.23184	5.54303	7.48608	5.70589	0	6.80038	6.3081	7.09254	6.36737	7.41833	5.68892	8.51318	4.24262	6.61806	6.23864	8.23167	4.09449	5.40111	6.19735	7.72491	6.22211	3.28195	5.76792	3.86933	5.13833	7.72963	8.31673
	NS-45	3.29217	2.23095	4.07034	2.29659	2.41011	3.88023	5.54615	3.57631	6.80038	0	3.25451	3.20977	3.12122	3.17651	3.62654	4.33278	3.64548	2.04365	2.97229	6.39731	3.44339	4.40498	2.98207	2.95052	2.15564	3.83621	4.63322	4.69529	3.36848	2.1539	2.6967
	NS-46a	4.11253	4.02728	3.91579	3.97054	3.07438	4.42244	4.9657	5.00639	6.3081	3.25451	0	3.01301	3.14059	4.35273	2.77729	3.92035	3.54149	3.99608	4.54422	7.01755	4.03745	5.11347	3.49919	3.91913	3.38197	3.83631	4.67402	5.42293	3.43063	4.00465	5.20772
	NS-46b	3.04206	3.06531	3.24832	2.55134	1.86717	2.85669	4.54872	4.24031	7.09254	3.20977	3.01301	0	2.61516	3.75529	2.20649	1.7215	4.56976	2.67309	3.2555	5.45977	4.03141	3.43705	1.42344	3.14129	3.1681	4.7483	5.00829	5.00725	2.41099	2.83718	4.13791
	NS-47	3.6	3.0098	2.74804	2.19448	2.65001	3.21517	3.29026	3.31065	6.36737	3.12122	3.14059	2.61516	0	4.36462	3.71077	4.0111	3.89472	2.12106	3.56054	6.58566	3.38129	4.17066	2.65867	1.83684	1.88753	4.4968	3.18478	4.76591	3.11632	3.19886	4.91218
	NS-4a	5.31349	4.07313	3.77608	3.36386	2.50249	4.05484	5.70193	4.04335	7.41833	3.17651	4.35273	3.75529	4.36462	0	3.93827	4.6671	5.64982	3.42574	2.43554	5.497	5.22961	4.62592	3.88448	3.9021	3.04945	4.80936	5.27625	5.91204	3.53066	2.88187	2.83823
	NS-4b	3.32854	3.13323	3.81937	3.98271	2.82461	3.14347	5.44951	4.29043	5.68892	3.62654	2.77729	2.20649	3.71077	3.93827	0	3.20046	3.68442	3.7164	3.29633	4.98512	3.58999	2.95532	2.01248	4.64251	3.81939	3.34191	5.31165	4.2992	1.5792	3.86191	4.61642
	NS-5	3.6433	4.37539	4.27898	3.55661	2.82542	4.24614	5.51696	5.704	8.51318	4.33278	3.92035	1.7215	4.0111	4.6671	3.20046	0	5.84682	4.03801	4.58242	5.70107	5.47648	4.60686	2.82591	4.22365	4.68269	6.13029	6.40554	6.25443	3.81085	3.6245	4.66071
	NS-50	3.48904	2.94171	5.23817	4.73691	4.54334	4.5841	6.35441	3.99506	4.24262	3.64548	3.54149	4.56976	3.89472	5.64982	3.68442	5.84682	0	4.07869	4.50504	6.96811	2.13695	4.21394	3.78691	5.17699	3.94296	2.09522	5.01337	3.6358	3.40776	5.09773	5.77109
	NS-54	3.19494	1.79851	3.4056	1.3211	2.29155	2.67146	4.61799	2.69054	6.61806	2.04365	3.99608	2.67309	2.12106	3.42574	3.7164	4.03801	4.07869	0	2.33797	5.94836	3.11254	3.4205	2.17886	2.15791	1.67541	4.28534	4.02465	4.19663	2.85597	2.18122	3.28369
	NS-55	3.9931	2.4326	3.4028	2.78504	2.4537	2.9612	5.32039	2.04984	6.23864	2.97229	4.54422	3.2555	3.56054	2.43554	3.29633	4.58242	4.50504	2.33797	0	4.4263	3.88005	2.66376	2.55114	3.69318	2.52474	3.93477	4.73612	4.50546	2.15135	2.852	3.12873
	NS-6	5.35574	5.39003	5.23283	5.72663	4.96206	6.0009	7.39125	5.11226	8.23167	6.39731	7.01755	5.45977	6.58566	5.497	4.98512	5.70107	6.96811	5.94836	4.4263	0	6.93848	4.45842	4.98201	6.87296	6.4015	6.61334	7.66928	6.77443	4.56819	5.4845	5.37174
	NS-63	3.58707	2.24212	4.90355	4.17723	4.3533	2.95201	5.74254	3.65356	4.09449	3.44339	4.03745	4.03141	3.38129	5.22961	3.58999	5.47648	2.13695	3.11254	3.88005	6.93848	0	3.29136	3.04592	4.59264	3.40774	2.35324	4.3292	2.08144	2.95232	4.58467	5.33197
	NS-64	3.59044	2.63059	4.61544	4.15935	3.8615	2.57682	6.1162	3.22289	5.40111	4.40498	5.11347	3.43705	4.17066	4.62592	2.95532	4.60686	4.21394	3.4205	2.66376	4.45842	3.29136	0	2.20649	5.14219	4.1667	3.84157	5.69848	3.49145	1.83618	4.54152	4.92831
	NS-68	2.37472	1.92843	3.46879	2.59115	2.26436	2.24762	4.90126	3.34267	6.19735	2.98207	3.49919	1.42344	2.65867	3.88448	2.01248	2.82591	3.78691	2.17886	2.55114	4.98201	3.04592	2.20649	0	3.48423	2.99011	3.93853	4.83923	3.92024	1.57321	2.96721	3.97204
	NS-7	4.3447	3.65098	2.796	1.59592	2.57608	3.9303	3.35608	3.79853	7.72491	2.95052	3.91913	3.14129	1.83684	3.9021	4.64251	4.22365	5.17699	2.15791	3.69318	6.87296	4.59264	5.14219	3.48423	0	1.8898	5.56631	3.47628	5.77206	4.13089	2.36227	4.17113
	NS-70	4.13358	2.71277	2.86838	2.04909	2.37916	3.20889	4.00786	2.5858	6.22211	2.15564	3.38197	3.1681	1.88753	3.04945	3.81939	4.68269	3.94296	1.67541	2.52474	6.4015	3.40774	4.1667	2.99011	1.8898	0	3.94317	3.10784	4.70952	3.03107	2.57018	3.85718
	NS-72	4.55193	3.26917	5.15371	5.10951	4.59491	4.01014	6.49266	3.98032	3.28195	3.83621	3.83631	4.7483	4.4968	4.80936	3.34191	6.13029	2.09522	4.28534	3.93477	6.61334	2.35324	3.84157	3.93853	5.56631	3.94317	0	4.9221	3.13229	2.97575	5.12425	5.476
	NS-74	5.81903	4.63461	3.10826	4.31296	4.7028	4.22737	2.62254	4.19706	5.76792	4.63322	4.67402	5.00829	3.18478	5.27625	5.31165	6.40554	5.01337	4.02465	4.73612	7.66928	4.3292	5.69848	4.83923	3.47628	3.10784	4.9221	0	4.88982	4.67751	4.45233	6.03167
	NS-75	4.48778	3.20929	5.48643	5.21994	5.36726	3.2048	6.33776	4.49797	3.86933	4.69529	5.42293	5.00725	4.76591	5.91204	4.2992	6.25443	3.6358	4.19663	4.50546	6.77443	2.08144	3.49145	3.92024	5.77206	4.70952	3.13229	4.88982	0	3.68642	5.27811	5.75765
	NS-77	3.25169	2.32401	3.36875	3.36626	2.57597	2.38861	5.08328	2.91955	5.13833	3.36848	3.43063	2.41099	3.11632	3.53066	1.5792	3.81085	3.40776	2.85597	2.15135	4.56819	2.95232	1.83618	1.57321	4.13089	3.03107	2.97575	4.67751	3.68642	0	3.59506	4.33981
	NS-8	3.61652	2.95876	2.94604	1.58883	1.84045	3.79094	4.59134	3.79216	7.72963	2.1539	4.00465	2.83718	3.19886	2.88187	3.86191	3.6245	5.09773	2.18122	2.852	5.4845	4.58467	4.54152	2.96721	2.36227	2.57018	5.12425	4.45233	5.27811	3.59506	0	2.06887
	NS-9	4.33555	3.5128	4.62763	3.06649	3.01848	4.7219	6.53607	4.44399	8.31673	2.6967	5.20772	4.13791	4.91218	2.83823	4.61642	4.66071	5.77109	3.28369	3.12873	5.37174	5.33197	4.92831	3.97204	4.17113	3.85718	5.476	6.03167	5.75765	4.33981	2.06887	0
	Node statistics:
	Node	Level	Weight	Objects	Left son	Right son
	61	63.741	31	31	55	60
	60	36.8143	26	26	58	59
	59	28.2845	15	15	48	57
	58	22.8375	11	11	20	56
	57	12.3602	12	12	50	54
	56	11.4878	10	10	52	53
	55	10.0087	5	5	9	51
	54	9.89029	4	4	38	47
	53	8.57	8	8	41	49
	52	7.68457	2	2	11	16
	51	6.10306	4	4	39	40
	50	5.81923	8	8	37	43
	49	5.57392	6	6	45	46
	48	4.49796	3	3	27	44
	47	4.02776	2	2	14	31
	46	3.32	2	2	6	22
	45	3.17161	4	4	33	34
	44	3.04513	2	2	3	7
	43	2.95059	5	5	10	42
	42	2.57945	4	4	32	36
	41	2.44134	2	2	1	2
	40	2.19498	2	2	17	26
	39	2.16619	2	2	21	28
	38	2.10093	2	2	8	19
	37	1.81571	3	3	25	35
	36	1.69363	2	2	5	30
	35	1.68699	2	2	13	24
	34	1.24694	2	2	15	29
	33	1.01309	2	2	12	23
	32	0.872654	2	2	4	18
	Variance decomposition for the optimal classification:
		Absolute	Percent
	Within-class	1408.92	0.516851
	Between-classes	1317.05	0.483149
	Total	2725.98	1
	Class centroids:
	Class	B (%)	CD (mm)	TN	PH (cm)	CL (cm)	IND (cm)	Chl a (mg/g FW)	Chl b (mg/g FW)	T. Chl (mg/g FW)
	1	19.4182	27.42	11.5909	408.252	221.534	14.6455	5.32513	4.43674	9.76187
	2	18.8333	29.4667	13.5	295.148	149.86	9.96667	5.34922	4.32175	9.67098
	3	16.8292	27.7942	8.04167	384.683	209.944	11.3875	4.66099	3.98417	8.64516
	4	18.64	26.804	10.6	382.219	218.633	14.25	10.872	8.12193	18.994
	Distances between the class centroids:
		1	2	3	4
	1	0	134.014	26.8659	28.5976
	2	134.014	0	108.013	111.7
	3	26.8659	108.013	0	16.2287
	4	28.5976	111.7	16.2287	0
	Central objects:
	Class	B (%)	CD (mm)	TN	PH (cm)	CL (cm)	IND (cm)	Chl a (mg/g FW)	Chl b (mg/g FW)	T. Chl (mg/g FW)
	1 (NS-68)	19.7	26.555	8.5	406.908	216.408	14.5	4.83318	4.70342	9.5366
	2 (NS-74)	17.9	29.13	10.5	275.844	150.876	9.3	7.2538	6.00185	13.2556
	3 (NS-11)	17.7	26.98	5.5	382.524	213.36	10.05	4.30867	2.79814	7.10681
	4 (NS-63)	19	26.09	4.5	382.524	219.456	13.45	9.44328	7.36211	16.8054
	Distances between the central objects:
		1 (NS-68)	2 (NS-74)	3 (NS-11)	4 (NS-63)
	1 (NS-68)	0	146.746	25.4295	26.511
	2 (NS-74)	146.746	0	123.983	127.149
	3 (NS-11)	25.4295	123.983	0	13.909
	4 (NS-63)	26.511	127.149	13.909	0
	Results by class:
	Class	1	2	3	4
	Objects	11	3	12	5
	Sum of weights	11	3	12	5
	Within-class variance	1122.55	1585.25	1420	2006.26
	Minimum distance to centroid	6.23299	20.085	5.46808	6.8314
	Average distance to centroid	26.5496	31.0443	31.0273	35.837
	Maximum distance to centroid	65.7465	43.5624	73.6388	55.0178
		CPF-251	NS-1	NS-11	NS-30
		HSF240	NS-19	NS-15	NS-50
		NS-17	NS-74	NS-3	NS-63
		NS-46a		NS-45	NS-72
		NS-46b		NS-47	NS-75
		NS-4b		NS-4a
		NS-5		NS-54
		NS-6		NS-55
		NS-64		NS-7
		NS-68		NS-70
		NS-77		NS-8
				NS-9
	Results by object:
	Observation	Class
	CPF-251	1
	HSF240	1
	NS-1	2
	NS-11	3
	NS-15	3
	NS-17	1
	NS-19	2
	NS-3	3
	NS-30	4
	NS-45	3
	NS-46a	1
	NS-46b	1
	NS-47	3
	NS-4a	3
	NS-4b	1
	NS-5	1
	NS-50	4
	NS-54	3
	NS-55	3
	NS-6	1
	NS-63	4
	NS-64	1
	NS-68	1
	NS-7	3
	NS-70	3
	NS-72	4
	NS-74	2
	NS-75	4
	NS-77	1
	NS-8	3
	NS-9	3

## Sheet: Chl a and b
Geno	Chl a (mg/g FW)	Chl b (mg/g FW)	T. Chl (mg/g FW)
CPF-251	5.74758	4.73548	10.4831
HSF-240	6.26828	5.83926	12.1075
NS-1	4.50171	3.23553	7.73724
NS-11	4.30867	2.79814	7.10681
NS-15	4.43694	2.71341	7.15035
NS-17	5.88982	5.19806	11.0879
NS-19	4.29216	3.72788	8.02004
NS-3	6.20605	5.66522	11.8713
NS-30	14.1245	9.98645	24.1109
NS-45	5.32594	5.23699	10.5629
NS-46a	7.2919	4.83395	12.1258
NS-46b	3.94418	3.44163	7.38581
NS-47	6.4918	3.97978	10.4716
NS-4a	4.16008	3.17141	7.33149
NS-4b	5.78822	5.28737	11.0756
NS-5	2.79864	1.64398	4.44262
NS-50	10.5177	7.62088	18.1386
NS-54	5.27133	4.27977	9.5511
NS-55	4.41662	4.89349	9.31011
NS-6	3.22282	2.51647	5.73929
NS-63	9.44328	7.36211	16.8054
NS-64	6.2632	5.50263	11.7658
NS-68	4.83318	4.70342	9.5366
NS-7	4.03943	3.18973	7.22916
NS-70	5.76536	4.90265	10.668
NS-72	10.3742	7.99186	18.3661
NS-74	7.2538	6.00185	13.2556
NS-75	9.90048	7.64836	17.5488
NS-77	6.52863	5.10188	11.6305
NS-8	2.8723	3.48514	6.35744
NS-9	2.63735	3.4943	6.13165
